# Supplementary material for: Ti3C2Tx-Modified PEDOT:PSS Hole-Transport Layer for Inverted Perovskite Solar Cells
Source: Molecules. 2022 Nov 2;27(21):7452. doi: 10.3390/molecules27217452 (PMC9655112; doi:10.3390/molecules27217452)
Supplement: Supplementary file 1 [file molecules-27-07452-s001.zip]

Archive with 1 entries (1 files):
- molecules-1961833-supplementary.pdf
